# Supplementary material for: Impaired speed encoding and grid cell periodicity in a mouse model of tauopathy
Source: eLife. 2020 Nov 26;9:e59045. doi: 10.7554/eLife.59045 (PMC7690954; doi:10.7554/eLife.59045)
Supplement: Figure 2—figure supplement 1—source data 1. [file elife-59045-fig2-figsupp1-data1.zip]

Archive with 26 entries (23 files):
- Figure 2ΓÇöfigure supplement 1-Source data 1 /
- __MACOSX/._Figure 2ΓÇöfigure supplement 1-Source data 1 
- Figure 2ΓÇöfigure supplement 1-Source data 1 /rTg4510/
- __MACOSX/Figure 2ΓÇöfigure supplement 1-Source data 1 /._rTg4510
- Figure 2ΓÇöfigure supplement 1-Source data 1 /WT/
- __MACOSX/Figure 2ΓÇöfigure supplement 1-Source data 1 /._WT
- Figure 2ΓÇöfigure supplement 1-Source data 1 /rTg4510/947.tif
- __MACOSX/Figure 2ΓÇöfigure supplement 1-Source data 1 /rTg4510/._947.tif
- Figure 2ΓÇöfigure supplement 1-Source data 1 /rTg4510/946.tif
- __MACOSX/Figure 2ΓÇöfigure supplement 1-Source data 1 /rTg4510/._946.tif
- Figure 2ΓÇöfigure supplement 1-Source data 1 /rTg4510/794.tif
- __MACOSX/Figure 2ΓÇöfigure supplement 1-Source data 1 /rTg4510/._794.tif
- Figure 2ΓÇöfigure supplement 1-Source data 1 /rTg4510/793.tif
- __MACOSX/Figure 2ΓÇöfigure supplement 1-Source data 1 /rTg4510/._793.tif
- Figure 2ΓÇöfigure supplement 1-Source data 1 /rTg4510/948.tif
- __MACOSX/Figure 2ΓÇöfigure supplement 1-Source data 1 /rTg4510/._948.tif
- Figure 2ΓÇöfigure supplement 1-Source data 1 /WT/937.tif
- __MACOSX/Figure 2ΓÇöfigure supplement 1-Source data 1 /WT/._937.tif
- Figure 2ΓÇöfigure supplement 1-Source data 1 /WT/880.tif
- __MACOSX/Figure 2ΓÇöfigure supplement 1-Source data 1 /WT/._880.tif
- Figure 2ΓÇöfigure supplement 1-Source data 1 /WT/376.tif
- __MACOSX/Figure 2ΓÇöfigure supplement 1-Source data 1 /WT/._376.tif
- Figure 2ΓÇöfigure supplement 1-Source data 1 /WT/766.tif
- __MACOSX/Figure 2ΓÇöfigure supplement 1-Source data 1 /WT/._766.tif
- Figure 2ΓÇöfigure supplement 1-Source data 1 /WT/767.tif
- __MACOSX/Figure 2ΓÇöfigure supplement 1-Source data 1 /WT/._767.tif
